# Supplementary material for: Heart transplantation after acute myocardial infarction due to focal coronary Takayasu arteritis: a case report
Source: Eur Heart J Case Rep. 2023 Nov 30;7(12):ytad603. doi: 10.1093/ehjcr/ytad603 (PMC10714894; doi:10.1093/ehjcr/ytad603)
Supplement: ytad603_Supplementary_Data [file ytad603_supplementary_data.zip]

Archive with 2 entries (2 files):
- LVOT_VTI.png
- 4CH.mp4
